# Supplementary material for: Phytolith assemblages from palm leaves and palm-leaf manuscripts: what is the difference and what it could mean?
Source: Front Plant Sci. 2025 Jan 14;15:1482790. doi: 10.3389/fpls.2024.1482790 (PMC11772424; doi:10.3389/fpls.2024.1482790)
Supplement: Supplementary Material S3 — Complete list of all phytolith types and inorganic crystals registered in the palm leave material of Borassus flabellifer and Corypha umbraculifera with indication of their presence in the fresh, dry, herbarized and manuscript samples of two palm species. [file Table3.xlsx]

## Sheet: Tabelle1
Complete list of all phytolith morphotypes and inorganic crystals registered in the palm leave material of Borassus flabellifer and Corypha umbraculifera with indication of their presence in the fresh, dry, herbarized and manuscript samples of the two palm species.
Code	Phytolith morphotype	Possible source plant(s)	BF	BD	BH	BM	CF	CD	CH	CM
Sph_Ech	Spheroid echinate	Arecaceae, Coryphoideae	25	25	25	25	25	25	25	25
Sph_Ech_Small	Spheroid small echinate (>7 µm)	Arecaceae, Arecoideae	1	2	0	2	25	24	25	0
Sph_Ech_Large	Spheroid large (>22 µm)	Arecaceae, Coryphoideae, Borassus inflorescens	1	2	1	2
Elo_Ech_Att	Elongate echinate (10-12 pro projections, 12-15 µm)	Arecaceae, Attalea morphotype	0	0	0	2
Elo_Ech	Elongate echinate	Arecaceae					21	25	25	0
Sto_Iso_Br	Isolated stomata of Borassus	Arecaceae, Coryphoideae, Borassus	25	25	25	2
Sto_Agr_Br	Stomatal complexes (aggregated stomata of Borassus)	Arecaceae, Coryphoideae, Borassus	0	0	0	1
Sto_Iso_Cf	Isolated stomata of Corypha	Arecaceae, Coryphoideae, Corypha					25	25	25	0
Sto_Agr_Cf	Stomatal complexes (aggregated stomata of Corypha)	Arecaceae, Coryphoideae, Corypha					25	25	25	0
Sph_Psi	Spheroid psilate phytoliths	Arecaceae	0	0	0	2	0	1	0	14
Sph_Sym	Spheroid verrucate symmetrical	Arecaceae	0	0	0	2	2	1	1	0
Sph_Asym	Spheroid verrucate asymmetrical	Arecaceae	0	0	0	2	0	0	2	3
Sph_Acu	Spheroid acute projections	Arecaceae	1	0	0	2	2	0	1	7
Sph_Ech	Spheroid echinate with small or “undeveloped” projections	Arecaceae	1	1	1	2	1	2	0	19
Sph_Fav	Spheroid favose	Arecaceae	0	0	0	2	0	0	1	25
Asp_Ech	Aspherical echinate	Arecaceae					1	0	0	0
Asp_Ech_rnd	Aspherical echinate with sharp-rounded projections	Arecaceae	0	0	0	1
Asp_Ech_trg	Aspherical echinate with roundish-triangulate projections	Arecaceae	1	0	0	1
Con	Conical phytoliths of Arecaceae	Arecaceae					0	0	0	1
(Con_Ech)	Conical echinate phytoliths (6-8 projections)	Arecaceae, ? Bactris morphotype (contamination)	0	0	1	2
(Con_Tab)	Conical tabular	Arecaceae, ? Bactris simplicifrons morphotype (contamination)	0	0	0	2
Ren_Ech	Reniform echinate phytoliths	Arecaceae	0	0	0	1	1	0	2	2
Ren_ver	Reniform verrucate phytoliths	Arecaceae					0	0	0	2
Ren_Psi	Reniform psilate phytoliths	Arecaceae	1	0	1	3	0	1	0	2
Ren_Ech_con	Reniform echinate conical	Arecaceae	0	1	1	4	0	0	1	2
Ren_Ech_reg	Reniform echinate with regularly arranged projections	Arecaceae	0	0	0	4	1	2	1	2
Ren_Ech_clt	Reniform echinate with projections arranged in clusters	Arecaceae	0	1	0	1	1	0	0	5
Ren_Ech_wit	Reniform echinate with projections mainly on top	Arecaceae	1	0	1	2	0	0	0	2
L_Sph_Acu	Large spheroid phytoliths with acute projections	Arecaceae / Zingiberaceae	0	0	0	1	0	0	0	3
Sph_Tub	Spheroid tuberculate phytoliths	Arecaceae / Zingiberaceae	1	0	1	3	1	0	0	6
Sph_rd	Spheroid phytoliths with rounded projections	Arecaceae / Zingiberaceae	0	0	0	6	2	0	1	2
Sph_Ech_Reg	Spheroid echinate with regularly arranged projections	Arecaceae / Zingiberaceae	0	1	0	2	3	3	0	4
Sph_Ech_Crd	Spheroid echinate with crowded projections	Arecaceae / Zingiberaceae	1	0	0	1	1	0	0	7
Lf_Con	Leaf cones phytoliths	Arecaceae / Zingiberaceae	0	0	0	8	0	0	1	5
Sph_fld_Zin	Spheroid folded_Zingiberaceae morphotype	Zingiberaceae	0	1	1	2
Sph_Ech_Irr	Spheroid echinate with irregularly arranged projections	Arecaceae / Zingiberaceae / Bromeliaceae	0	0	0	2	0	0	0	3
Seh_Ech_Shb	Spheroid echinate with short, bold projections	Arecaceae / Zingiberaceae / Bromeliaceae	0	0	0	9	0	0	1	7
Sph_Lar	Spheroid large granulate	Arecaceae / Zingiberaceae / Bromeliaceae	0	0	0	13	5	2	0	9
Seh_Ech_Elcl	Spheroid echinate elongate with clustered projections	Arecaceae / Zingiberaceae / Bromeliaceae	0	0	0	13	0	0	0	6
Vlc	Volcaniform	Musaceae	0	0	0	6	0	0	0	2
Hat_Mus	Hat-shaped Musaceae phytoliths	Musaceae	0	0	1	9	1	1	1	11
Tec_protu	Tectangular (or squarish) with protuberances	Musaceae	1	0	0	13	2	3	3	1
Rd_protu	Roundish phytoliths with protuberances	Musaceae	1	2	0	9	0	0	0	5
Crs	Cross	Poaceae	0	0	0	1	0	0	0	2
Sd_uni	Saddle uniform	Poaceae, Chloridoideae	0	1	0	3	0	0	0	3
Sd_long	Saddle long	Poaceae, Bambusoideae	0	1	0	2	0	0	0	3
Sd_tall	Saddle tall	Poaceae, Bambusoideae / Oryzeae / Panicoideae	1	1	1	2	0	0	0	6
Sd_plt	Saddle plateaued	Poaceae, Phragmites australis	0	0	1	5	1	0	0	2
Sd_clp	Saddle collapsed	Poaceae, Dendrocalamus sp.	1	0	0	3	0	1	1	7
Sd_dbl	Double saddles	Poaceae, Chloridoideae	0	0	0	5	0	0	2	1
Pap_Sha	Papillate (nipple-like shaped)	Poaceae	0	2	2	1	0	1	0	1
Cre	Crenate	Poaceae	0	0	0	2	9	0	0	21
Rd_1	Rondel, morphotype 1	Poaceae	1	0	0	0	0	0	1	1
Rd_2	Rondel, morphotype 2 (Oryza sp.)	Poaceae, Oryza sativa	0	0	0	11	0	0	1	4
Rd_3	Rondel, morphotype 3 (Zizania sp.)	Poaceae, Zizania sp.	0	0	0	3	1	1	1	3
Bil_sym	Bilobate symmetric	Poaceae	0	0	0	2	1	0	0	8
Bil_asym	Bilobate asymmetric	Poaceae, Bambusoideae / Oryzeae / Panicoideae	0	0	0	3	1	0	1	4
Bil_tall_n	Tall narrow bilobate	Poaceae, Bambusoideae / Oryzeae / Panicoideae	0	1	1	3	0	0	1	2
Pol_1	Polylobate, morphotype 1	Poaceae	6	7	5	6	2	0	0	7
Pol_2	Polylobate, morphotype 2	Poaceae	3	0	1	3	2	0	0	5
Pol_3	Polylobate, morphotype 3	Poaceae	0	1	1	2	1	1	0	2
Trpz	Trapezoid varia	Poaceae	0	1	1	3	3	1	1	1
Bul_var	Bulliform varia	Poaceae	0	0	0	3	1	1	0	4
Bil_narr	Narrow bilobate	Poaceae, Oryza sativa	0	0	0	6	0	0	0	5
Bil_flab	Bulliform flabellate	Poaceae, Dendrocalamus sp.; Poaceae / Cyperaceae	0	0	0	5	0	0	0	9
Bdl_peak	Double-peak phytoliths	Poaceae, Oryza sativa	1	1	3	0	10	4	0	5
Sph_rug_lg	Large rugose spheroid	Canna indica	0	0	0	2	1	0	0	2
Spks	Spikes	Cannabis complex	1	1	2	6	3	0	0	6
Oval	Oval	Cannabis complex	1	0	0	7	2	0	0	5
Seg_Ova	Segmented ovals	Cannabis complex	0	0	0	7	0	0	0	6
Seg_Shpd	Club-shaped	Cannabis complex	0	0	0	6	0	0	0	7
Shapls	Shapeless	Cannabis complex	16	18	24	25	25	22	23	19
Abb_stl	Abbreviated stellate	Woody plants	0	0	0	1	0	0	0	6
Pol_ata	Polygonal plate	Woody plants; Vitex	0	0	0	4	0	0	0	7
Plt_elg	Plate-elongate	Woody plants	0	0	0	1	0	0	0	8
Rctg	Rectangle	Woody plants	0	0	0	4	0	0	0	8
Blo_wood	Woody blocky	Woody plants	25	25	25	25	25	25	25	25
Hair	Hair-like cells	Woody plants	25	25	25	25	25	25	25	1
Cf_cun	Cuneiform-like phytoliths	cf. Azadirachta indica	0	0	0	8	0	1	0	25
(Poly)	Polyhedral (scalloped)	Cucurbitaceae (contamination)					0	0	0	1
Bul_flab	Bulliform flabellate_Poaceae/Cyperaceae morphotype	Poaceae and Cyperacea; Oryza sativa	1	0	0	11
Sph_Dipt	Decorated spheroids of Dipterocarpaceae	Dipterocarpaceae (Hopea sp. / Shorea sp.)	0	0	0	2
Poly_Mlt_Lg	large multifaceted polyhedrals	Annonaceae; Zingiber sp. / Curcuma sp.	0	0	0	3
Sph_fld_Mango	Spheroid folded_Mangifera indica morphotype	Mangifera indica	0	0	0	1
Clp_hem	Hemispherical clump	Ligustrum sp. (Indomalasia and Thailand)	0	0	0	2
Strial_Terema	Pitted, striated phytoliths from Trema (orientalis) epidermis	Trema cf. orientalis	0	0	0	1
Ov_lg	relatively large decorated ovoids of 10-12 µm	Zingiberaceae, Zingiber sp.	0	0	0	13
Elg_smth	smooth-elongate	Zingiberaceae	0	0	0	5
Pola_plate	polygonal plate	Zingiberaceae or Vitex sp.	2	1	0	9
Lg_point	long point	Zingiberaceae	0	0	1	7
Blo_var	Blocky varia	various	25	25	25	25	25	25	25	25
Elo_ent_1	Elongate entire, morphotype 1	various, grasses mainly	25	25	25	25	25	25	25	25
Elo_ent_2	Elongate entire, morphotype 2	various, grasses mainly	25	25	25	25	25	25	25	18
Elo_Sin	Elongate sinuate	various	0	0	0	21	11	14	6	17
Elo_det	Elongate dentate	various	0	3	0	7	1	0	1	15
Elo_dend	Elongate dendritic	various	2	4	1	8	0	1	2	14
Acu_Bul	Acute bulbose	various	3	4	2	6	5	3	1	10
Sph_rug	Rugose spheroid	various	2	1	0	6	3	1	1	5
Sph_orn	Ornate spheroid	various	2	4	0	7	0	1	1	6
Ell_Ech	Ellipsoidal echinate asymmetric phytoliths	various	0	2	1	8	1	3	1	7
Ell_grn	Ellipsoidal granulate	various	0	0	0	3	1	1	1	5
Irr	Irregular sinuate	various	1	3	0	6	4	0	1	5
Stel	Stellate	various, can be also Vitex sp.	3	2	1	12
Plt_var	Plate-elongate	various, can be also Vitex sp.	0	2	0	9
Rectg	Rectangle	various, can be also Vitex sp.	3	2	0	8
Con_var	Conical varia	various	0	0	1	4	0	1	1	4
Tra_ann	Tracheary annulate/helical	various, can be also Zingiber sp.	1	6	1	8	3	3	1	1
ND	Nodular	various	1	4	2	5	1	1	1	3
Amb_brn	Amoeboid branchiate	various, can be also furns	2	2	2	6	0	2	2	0
Amrf	Amorphic phytoliths	various	0	3	0	5
Drusses	Druses	various	3	2	0	0	0	0	0	3
	morphotypes only registered in samples of Corypha: 7
	morphotypes only rigistered in manuscript samples of Corypha: 46
	morphotypes only registered in samples of Borassus: 23
	morphotypes only rigistered in manuscript samples of Borassus: 22
	(code in brackets) indicates contamination
