# Supplementary material for: Phytolith assemblages from palm leaves and palm-leaf manuscripts: what is the difference and what it could mean?
Source: Front Plant Sci. 2025 Jan 14;15:1482790. doi: 10.3389/fpls.2024.1482790 (PMC11772424; doi:10.3389/fpls.2024.1482790)
Supplement: Supplementary Material S4 — Complete phytolith diagram for palm leave material of Borassus flabellifer. [file Table4.xlsx]

## Sheet: PCA_Corypha_samples
Sample number ↓ Case scores →	CaseR.1	CaseR.2	CaseR.3	CaseR.4	CaseW	CaseN2	SqL.1	SqL.2	SqL.3	SqL.4	SqLtot	FitC4
CF-1	-0.3947	0.3001	-0.644	-0.0425	1	6.836	0.2783	0.2714	0.2441	0.2441	0.369	33.8642
CF-2	-0.4783	0.43	-0.1876	-0.5871	1	7.456	0.2309	0.2169	0.2146	0.2021	0.3642	44.5173
CF-3	-0.4226	0.1838	-0.306	-0.1852	1	6.5029	0.2149	0.2123	0.2062	0.2049	0.3189	35.7498
CF-4	-0.5698	0.3997	0.0642	-0.5307	1	7.0702	0.1766	0.1644	0.1642	0.1539	0.3657	57.9091
CF-5	-0.5864	0.1529	0.3815	-0.4514	1	6.6389	0.1411	0.1393	0.1297	0.1223	0.3414	64.1745
CF-6	-0.4829	0.1584	0.0301	-0.2174	1	6.8208	0.2992	0.2973	0.2972	0.2955	0.435	32.0753
CF-7	-0.5343	0.0008	-0.0302	-0.1866	1	6.9552	0.1853	0.1853	0.1853	0.184	0.3516	47.6704
CF-8	-0.5119	0.2467	-0.0462	-0.4481	1	6.663	0.13	0.1254	0.1253	0.118	0.2826	58.2687
CF-9	-0.6338	0.0162	0.0274	0.0149	1	6.2747	0.0965	0.0965	0.0965	0.0965	0.3305	70.8186
CF-10	-0.5826	0.054	-0.0414	-0.6757	1	7.533	0.2622	0.262	0.2619	0.2453	0.4599	46.6698
CF-11	-0.5056	0.1309	0.1382	-0.0904	1	6.6394	0.3127	0.3114	0.3101	0.3098	0.4616	32.8835
CF-12	-0.4503	0.4099	-0.0971	-0.2585	1	7.405	0.2538	0.2411	0.2404	0.238	0.372	36.0107
CF-13	-0.4434	-0.1526	-0.0974	0.2181	1	5.7018	0.201	0.1993	0.1987	0.1969	0.3156	37.6004
CF-14	-0.5025	-0.1567	0.0583	-0.2146	1	6.1355	0.1307	0.1288	0.1286	0.1269	0.2778	54.3037
CF-15	-0.5664	0.3004	-0.3034	-0.2292	1	6.5174	0.1259	0.119	0.113	0.111	0.3127	64.4919
CF-16	-0.6445	0.2447	0.1514	-0.3424	1	7.426	0.2899	0.2854	0.2839	0.2796	0.5319	47.4321
CF-17	-0.5297	-0.0121	0.1762	-0.5018	1	6.5537	0.1272	0.1272	0.1251	0.116	0.2906	60.0912
CF-18	-0.6419	0.1067	0.1516	-0.1911	1	6.3978	0.1077	0.1068	0.1053	0.104	0.3477	70.1009
CF-19	-0.457	0.0034	0.0367	-0.0434	1	5.6098	0.1768	0.1768	0.1767	0.1767	0.2985	40.815
CF-20	-0.5218	0.2819	-0.018	-0.4009	1	6.934	0.2248	0.2188	0.2188	0.2129	0.3834	44.4658
CF-21	-0.5994	0.1706	0.2416	-0.1755	1	6.2281	0.1171	0.1149	0.1111	0.11	0.3264	66.3116
CF-22	-0.5798	0.0175	0.3099	-0.2834	1	6.2294	0.0787	0.0787	0.0723	0.0694	0.2745	74.7148
CF-23	-0.5898	0.0687	0.1696	-0.2059	1	6.1899	0.0955	0.0951	0.0933	0.0917	0.2982	69.2418
CF-24	-0.4326	0.1261	-0.2274	-0.2638	1	6.6931	0.3416	0.3404	0.337	0.3344	0.4506	25.7749
CF-25	-0.5461	0.1547	-0.2242	-0.0461	1	6.2594	0.0742	0.0723	0.069	0.069	0.2479	72.1823
CD-1	-0.4015	-0.1571	-0.4951	0.3169	1	6.3628	0.1821	0.1802	0.1641	0.1604	0.276	41.8735
CD-2	-0.5099	-0.1198	-0.1058	0.6703	1	6.1534	0.2706	0.2695	0.2688	0.2524	0.422	40.1867
CD-3	-0.5453	-0.0774	0.1337	0.0034	1	6.3193	0.0676	0.0672	0.066	0.066	0.2408	72.5955
CD-4	-0.6869	-0.0577	0.1019	0.0904	1	6.3787	0.0797	0.0794	0.0788	0.0785	0.3545	77.8683
CD-5	-0.5973	-0.1019	0.1251	0.3594	1	5.528	0.1336	0.1328	0.1318	0.1271	0.3414	62.7798
CD-6	-0.5042	-0.2309	-0.0504	0.3722	1	5.8926	0.088	0.0839	0.0838	0.0787	0.2361	66.6524
CD-7	-0.553	0.1185	-0.2386	0.042	1	6.129	0.0597	0.0587	0.0549	0.0549	0.2379	76.9411
CD-8	-0.5207	-0.0613	-0.0656	0.1013	1	6.3307	0.0831	0.0828	0.0825	0.0821	0.241	65.926
CD-9	-0.5091	-0.2109	-0.2736	-0.0671	1	6.8889	0.1983	0.1949	0.19	0.1898	0.3493	45.6553
CD-10	-0.608	-0.1286	0.0032	0.2201	1	5.9402	0.0455	0.0442	0.0442	0.0424	0.2608	83.7287
CD-11	-0.4488	0.0824	-0.2974	0.0418	1	5.9319	0.0757	0.0752	0.0694	0.0693	0.193	64.0958
CD-12	-0.6481	0.1048	0.1507	-0.0179	1	6.4527	0.0675	0.0667	0.0652	0.0652	0.3122	79.1278
CD-13	-0.4885	-0.2285	-0.041	0.6608	1	6.0265	0.1935	0.1895	0.1894	0.1735	0.3325	47.8084
CD-14	-0.5601	-0.1452	-0.0378	0.2545	1	5.975	0.0348	0.0332	0.0331	0.0307	0.2175	85.8833
CD-15	-0.5953	-0.1018	-0.0221	0.2687	1	5.865	0.0824	0.0816	0.0815	0.0789	0.2888	72.6764
CD-16	-0.5514	-0.353	-0.1793	0.3237	1	5.6693	0.0813	0.0719	0.0698	0.066	0.2584	74.4752
CD-17	-0.601	0.0773	0.1243	-0.1587	1	6.0346	0.1114	0.111	0.1099	0.109	0.3218	66.1247
CD-18	-0.5228	-0.1644	-0.0903	0.1654	1	6.1723	0.0657	0.0637	0.0632	0.0622	0.2249	72.365
CD-19	-0.5254	-0.1103	0.0074	0.238	1	5.9551	0.0897	0.0888	0.0888	0.0867	0.2506	65.3815
CD-20	-0.4899	0.1159	-0.3803	0.0757	1	6.497	0.0955	0.0944	0.0849	0.0847	0.2353	63.9914
CD-21	-0.6436	0.2785	0.2806	-0.1424	1	6.5836	0.1153	0.1094	0.1042	0.1034	0.3565	70.9842
CD-22	-0.6355	0.0224	0.0274	-0.075	1	6.3081	0.0525	0.0525	0.0525	0.0523	0.2878	81.8433
CD-23	-0.5717	-0.0534	0.0859	0.022	1	6.3665	0.0652	0.065	0.0645	0.0645	0.2556	74.7671
CD-24	-0.4082	-0.15	-0.1197	0.154	1	5.7629	0.3908	0.3891	0.3882	0.3873	0.4879	20.6181
CD-25	-0.5537	-0.1644	0.0088	0.2648	1	5.7818	0.0262	0.0242	0.0242	0.0216	0.2048	89.4475
CH-1	-0.5523	-0.2089	-0.0394	0.2341	1	5.916	0.0772	0.0739	0.0738	0.0718	0.2549	71.8474
CH-2	-0.6934	0.0156	0.3236	0.0372	1	7.3034	0.3881	0.3881	0.3812	0.3812	0.6682	42.9555
CH-3	-0.5275	0.1813	0.0189	0.2474	1	6.463	0.1524	0.1499	0.1499	0.1477	0.3145	53.0432
CH-4	-0.5765	-0.0387	0.0632	-0.0524	1	6.3387	0.0785	0.0784	0.0781	0.078	0.2721	71.3227
CH-5	-0.5929	0.052	0.2036	0.0575	1	6.392	0.1075	0.1073	0.1046	0.1045	0.3123	66.5515
CH-6	-0.6491	-0.0079	0.1359	0.0653	1	5.9872	0.0519	0.0519	0.0507	0.0506	0.2974	82.9993
CH-7	-0.6563	0.035	0.1257	0.093	1	6.109	0.0373	0.0372	0.0361	0.0358	0.2882	87.5686
CH-8	-0.5533	0.155	0.018	-0.022	1	6.3037	0.1607	0.1589	0.1589	0.1589	0.3391	53.1512
CH-9	-0.7452	0.2478	0.3374	-0.1226	1	6.421	0.0676	0.063	0.0555	0.0549	0.3912	85.9549
CH-10	-0.5523	-0.1314	0.0095	0.1065	1	6.9107	0.1764	0.1751	0.1751	0.1747	0.3541	50.6671
CH-11	-0.7125	0.0699	0.1979	0.152	1	6.5945	0.1937	0.1933	0.1907	0.1899	0.4894	61.204
CH-12	-0.6944	0.0836	0.1704	0.0456	1	6.1858	0.0398	0.0393	0.0374	0.0373	0.3207	88.3752
CH-13	-0.5018	-0.1762	-0.0683	0.3244	1	6.2654	0.1621	0.1597	0.1594	0.1556	0.3088	49.607
CH-14	-0.6807	0.0022	0.1279	0.0995	1	6.1331	0.0466	0.0466	0.0455	0.0452	0.3165	85.7287
CH-15	-0.7566	0.2955	0.4063	-0.1933	1	6.5519	0.1243	0.1177	0.1068	0.1055	0.4578	76.9618
CH-16	-0.5993	0.1435	0.2636	-0.2095	1	6.5549	0.1639	0.1623	0.1578	0.1562	0.3731	58.1447
CH-17	-0.6246	0.2146	0.226	0.0473	1	6.6127	0.2369	0.2334	0.2301	0.23	0.4642	50.4546
CH-18	-0.7521	0.2199	0.3158	-0.0309	1	6.2149	0.1533	0.1496	0.143	0.143	0.4828	70.3789
CH-19	-0.6452	-0.0325	0.2581	0.2454	1	6.9083	0.3356	0.3355	0.3311	0.3289	0.5781	43.1014
CH-20	-0.6276	0.1725	0.2834	0.2175	1	6.3058	0.2133	0.2111	0.2058	0.2041	0.4428	53.9145
CH-21	-0.7434	0.0204	0.1804	0.0173	1	6.305	0.085	0.0849	0.0828	0.0828	0.4069	79.6602
CH-22	-0.7409	0.1854	0.372	-0.0905	1	6.5235	0.2003	0.1977	0.1886	0.1883	0.52	63.7982
CH-23	-0.5758	0.114	0.1179	-0.0695	1	6.5126	0.1265	0.1255	0.1246	0.1244	0.3196	61.0822
CH-24	-0.6376	0.097	0.2457	0.0132	1	6.1489	0.111	0.1102	0.1063	0.1063	0.3478	69.4492
CH-25	-0.5453	-0.1291	0.0064	0.0968	1	6.0271	0.085	0.0837	0.0837	0.0834	0.2582	67.7001
CM-1	2.0309	4.9505	-1.5472	1.1358	1	15.438	2.9963	1.1368	0.9792	0.9323	5.3991	82.7315
CM-2	1.7327	-0.034	3.3741	-3.8649	1	12.8163	1.948	1.9479	1.1985	0.6555	3.6968	82.2685
CM-3	2.1695	3.8081	1.0991	1.8764	1	11.7908	1.7458	0.6455	0.566	0.438	4.4876	90.2407
CM-4	1.8007	-2.1897	0.2459	-2.3139	1	10.2889	1.6065	1.2427	1.2387	1.0441	3.4954	70.1306
CM-5	1.9997	-0.4901	1.8961	-3.3773	1	12.0904	1.5689	1.5507	1.3141	0.8994	3.8985	76.9294
CM-6	2.1622	0.3865	4.5054	-0.6696	1	11.0896	1.8799	1.8686	0.5325	0.5162	4.6033	88.7863
CM-7	1.6647	-1.3721	-1.1246	1.7299	1	6.8291	0.7026	0.5598	0.4765	0.3677	2.317	84.1289
CM-8	1.7644	1.6884	-1.4215	-1.196	1	10.1951	1.2874	1.0712	0.9382	0.8862	3.1008	71.422
CM-9	1.7447	0.5218	-0.7075	-1.356	1	11.2425	1.465	1.4443	1.4114	1.3445	3.2382	58.4787
CM-10	1.2867	-1.6769	-1.7419	0.6796	1	5.5417	0.7053	0.492	0.2922	0.2754	1.6698	83.5048
CM-11	1.641	-1.6104	-1.4106	0.1434	1	7.7509	0.7675	0.5707	0.4398	0.439	2.3362	81.2077
CM-12	1.4483	-2.0956	-0.3838	-1.3267	1	7.5284	0.8787	0.5455	0.5358	0.4718	2.1007	77.5389
CM-13	1.8014	3.462	-2.6256	-1.3867	1	10.6028	2.1355	1.2261	0.7724	0.7025	4.0258	82.5512
CM-14	1.45	-1.2246	-1.9852	0.5005	1	7.4518	0.7426	0.6288	0.3694	0.3603	1.9674	81.686
CM-15	1.8228	0.2693	2.9046	3.1021	1	6.9811	1.2115	1.206	0.6507	0.3009	3.1472	90.4401
CM-16	1.8491	0.2007	1.739	2.6939	1	6.7381	0.7555	0.7524	0.5534	0.2896	2.7472	89.4597
CM-17	1.8672	-0.3325	0.554	-0.1016	1	9.1951	0.6881	0.6798	0.6595	0.6592	2.7192	75.7583
CM-18	1.7815	2.3905	-3.1151	-2.4213	1	10.7128	1.7812	1.3476	0.7089	0.4957	3.63	86.3437
CM-19	1.9928	-0.959	1.9613	-0.8479	1	8.7888	1.0296	0.9598	0.7066	0.6805	3.343	79.644
CM-20	1.7127	-2.1737	-0.525	-0.7987	1	6.9711	0.7315	0.373	0.3549	0.3317	2.4403	86.4078
CM-21	1.3486	-1.8248	-1.4887	1.0569	1	5.7124	0.6591	0.4065	0.2606	0.22	1.7186	87.199
CM-22	1.3094	-1.9025	-1.4083	1.4836	1	5.51	0.8782	0.6036	0.473	0.393	1.877	79.0622
CM-23	1.3924	-1.761	-1.6939	0.9096	1	6.6891	0.7138	0.4785	0.2896	0.2596	1.8431	85.9177
CM-24	1.7258	0.4221	1.7534	4.2817	1	7.5053	1.1303	1.1168	0.9144	0.2479	2.8654	91.3476
CM-25	1.3255	-1.8539	-1.5199	0.9122	1	5.8694	0.7343	0.4735	0.3214	0.2912	1.7577	83.4343

## Sheet: PCR_Response_Variables
Code of phytolith types ↓ Response variables →	Resp.1	Resp.2	Resp.3	Resp.4	RespW	RespN2	CFit.1	CFit.2	CFit.3	CFit.4	VarR	CContr.1	CContr.2	CContr.3	CContr.4
Sph_Ech	-0.2556	0.0235	0.302	-0.0112	1	99.9845	0.0653	0.0659	0.1571	0.1572	0.0801	0.0052	0.0053	0.0126	0.0126
Sph_Ech_Small	-0.9149	0.0846	0.0898	-0.0144	1	71.074	0.837	0.8442	0.8522	0.8525	5.1685	4.3261	4.3632	4.4048	4.4059
Elo_Ech	-0.8333	0.0673	0.0919	0.002	1	66.6349	0.6944	0.699	0.7074	0.7074	2.4859	1.7263	1.7376	1.7585	1.7586
Sto_Iso	-0.9786	0.0812	0.0748	-0.0308	1	74.3702	0.9576	0.9642	0.9698	0.9707	8.4505	8.0923	8.148	8.1953	8.2033
Sto_Agr	-0.8594	0.0886	0.0391	-0.077	1	69.9198	0.7385	0.7464	0.7479	0.7538	2.4845	1.8349	1.8544	1.8582	1.8729
Sph_Psi	0.6449	-0.015	-0.2214	0.2447	1	14.6027	0.4159	0.4161	0.4651	0.525	0.547	0.2275	0.2276	0.2544	0.2872
Sph_Sym	-0.0994	0.0123	-0.0379	0.0219	1	4	0.0099	0.01	0.0115	0.0119	0.1295	0.0013	0.0013	0.0015	0.0015
Sph_Asym	0.1948	-0.1057	0.1804	-0.3232	1	5	0.0379	0.0491	0.0817	0.1861	0.1601	0.0061	0.0079	0.0131	0.0298
Sph_Acu	0.3465	-0.0006	-0.007	0.0097	1	10	0.12	0.12	0.1201	0.1202	0.3034	0.0364	0.0364	0.0364	0.0365
Sph_Ech	0.7613	0.1384	-0.11	-0.0094	1	22	0.5796	0.5988	0.6109	0.611	0.5785	0.3353	0.3464	0.3534	0.3535
Sph_Fav	0.9744	-0.1003	-0.0157	-0.0043	1	25.2168	0.9495	0.9595	0.9598	0.9598	3.0758	2.9204	2.9513	2.952	2.9521
Asp_Ech	-0.0573	0.0402	0.0065	-0.0533	1	1	0.0033	0.0049	0.0049	0.0078	0.0334	0.0001	0.0002	0.0002	0.0003
Con	0.1735	0.0424	0.1762	0.4303	1	1	0.0301	0.0319	0.0629	0.2481	0.0334	0.001	0.0011	0.0021	0.0083
Ren	0.4563	0.0541	-0.2348	-0.0044	1	23.5997	0.2082	0.2112	0.2663	0.2663	0.6954	0.1448	0.1469	0.1852	0.1852
L_Sph_Acu	0.299	0.2121	-0.2213	0.0406	1	3	0.0894	0.1344	0.1834	0.185	0.0981	0.0088	0.0132	0.018	0.0182
Sph_Tub	0.4003	-0.2564	0.1996	-0.1806	1	7	0.1602	0.226	0.2658	0.2984	0.2195	0.0352	0.0496	0.0583	0.0655
Sph_rd	0.0592	-0.0433	0.0784	-0.1717	1	5	0.0035	0.0054	0.0115	0.041	0.1601	0.0006	0.0009	0.0018	0.0066
Sph_Ech_Reg	0.1104	-0.1225	-0.2157	-0.0725	1	10	0.0122	0.0272	0.0737	0.079	0.3034	0.0037	0.0083	0.0224	0.024
Sph_Ech_Crd	0.4496	0.2833	-0.1727	-0.0586	1	8	0.2021	0.2824	0.3122	0.3157	0.2481	0.0502	0.0701	0.0775	0.0783
Lf_Con	0.3158	-0.1235	0.1157	-0.0386	1	6	0.0997	0.115	0.1284	0.1299	0.1901	0.019	0.0219	0.0244	0.0247
Sph_Ech_Irr	0.3063	0.3899	-0.3439	0.0386	1	3	0.0938	0.2458	0.3641	0.3656	0.0981	0.0092	0.0241	0.0357	0.0359
Seh_Ech_Shb	0.4402	-0.0766	-0.0705	-0.0454	1	8	0.1938	0.1996	0.2046	0.2067	0.2481	0.0481	0.0495	0.0508	0.0513
Sph_Lar	0.295	0.0111	-0.3426	-0.1843	1	16	0.087	0.0871	0.2045	0.2385	0.4531	0.0394	0.0395	0.0927	0.1081
Seh_Ech_Elcl	0.4351	-0.2363	0.1181	-0.1804	1	6	0.1893	0.2451	0.2591	0.2916	0.1901	0.036	0.0466	0.0493	0.0555
Vlc	0.2995	0.3812	0.2113	0.0333	1	2	0.0897	0.235	0.2797	0.2808	0.0661	0.0059	0.0155	0.0185	0.0186
Hat_Mus	0.441	-0.2947	0.0838	0.0365	1	13.8513	0.1945	0.2813	0.2883	0.2897	0.4357	0.0847	0.1226	0.1256	0.1262
Tec_protu	-0.1017	-0.047	-0.0136	0.0921	1	8.3333	0.0104	0.0126	0.0127	0.0212	0.3708	0.0038	0.0047	0.0047	0.0079
Rd_protu	0.4124	0.1818	-0.0935	-0.1205	1	5	0.1701	0.2031	0.2119	0.2264	0.1601	0.0272	0.0325	0.0339	0.0363
Crs	0.2495	0.0022	-0.0411	-0.1663	1	1.7454	0.0622	0.0622	0.0639	0.0916	0.1987	0.0124	0.0124	0.0127	0.0182
Sd_uni	0.2906	-0.1326	-0.1682	-0.1524	1	3	0.0845	0.102	0.1303	0.1536	0.0981	0.0083	0.01	0.0128	0.0151
Sd_long	0.3211	-0.0001	0.2675	-0.504	1	3	0.1031	0.1031	0.1746	0.4287	0.0981	0.0101	0.0101	0.0171	0.0421
Sd_tall	0.4574	0.7447	-0.3339	-0.0846	1	5.4127	0.2092	0.7638	0.8753	0.8824	1.3074	0.2736	0.9986	1.1443	1.1537
Sd_plt	0.2311	-0.036	0.3068	0.1102	1	2.8653	0.0534	0.0547	0.1489	0.161	0.1965	0.0105	0.0107	0.0292	0.0316
Sd_clp	0.3801	0.5174	-0.0835	0.2718	1	6.129	0.1445	0.4121	0.4191	0.493	0.7279	0.1052	0.3	0.3051	0.3588
Sd_dbl	0.0396	0.0036	0.1814	0.2152	1	3	0.0016	0.0016	0.0345	0.0808	0.0981	0.0002	0.0002	0.0034	0.0079
Pap_Sha	0.0588	-0.1382	-0.1058	0.0925	1	2	0.0035	0.0226	0.0338	0.0423	0.0661	0.0002	0.0015	0.0022	0.0028
Cre	0.7673	-0.1113	0.1513	-0.2571	1	26.256	0.5887	0.6011	0.624	0.6901	1.7403	1.0246	1.0461	1.086	1.201
Rd_1	0.0825	-0.1587	0.036	-0.1478	1	2	0.0068	0.032	0.0333	0.0551	0.0661	0.0005	0.0021	0.0022	0.0036
Rd_2	0.3547	0.4941	-0.1591	-0.2228	1	4.4203	0.1258	0.37	0.3953	0.4449	1.1922	0.15	0.4411	0.4712	0.5305
Rd_3	0.2038	-0.031	0.0353	-0.3313	1	4.4415	0.0415	0.0425	0.0438	0.1535	0.4832	0.0201	0.0205	0.0211	0.0742
Bil_sym	0.4901	0.6361	-0.4118	-0.1614	1	7.8256	0.2402	0.6449	0.8144	0.8405	0.8079	0.1941	0.521	0.658	0.679
Bil_asym	0.2534	0.0409	-0.0602	0.1018	1	6	0.0642	0.0659	0.0695	0.0799	0.1901	0.0122	0.0125	0.0132	0.0152
Bil_tall_n	0.1803	-0.2673	0.0179	-0.2449	1	2.6667	0.0325	0.1039	0.1043	0.1642	0.1969	0.0064	0.0205	0.0205	0.0323
Pol_1	0.4139	0.0289	0.3046	0.1522	1	9	0.1713	0.1722	0.2649	0.2881	0.2761	0.0473	0.0475	0.0732	0.0796
Pol_2	0.3375	0.2728	0.2623	-0.2357	1	7	0.1139	0.1883	0.2571	0.3127	0.2195	0.025	0.0413	0.0564	0.0686
Pol_3	0.1112	-0.0966	-0.0308	-0.003	1	4	0.0124	0.0217	0.0227	0.0227	0.1295	0.0016	0.0028	0.0029	0.0029
Trpz	-0.0443	0.2204	-0.047	0.0489	1	6	0.002	0.0505	0.0527	0.0551	0.1901	0.0004	0.0096	0.01	0.0105
Bul_var	0.2889	0.2538	0.0668	0.0011	1	6	0.0834	0.1479	0.1523	0.1523	0.1901	0.0159	0.0281	0.029	0.029
Bil_narr	0.4285	0.7265	-0.3544	-0.1065	1	4.8538	0.1836	0.7114	0.837	0.8484	1.0265	0.1884	0.7303	0.8592	0.8708
Bil_flab	0.5405	0.4413	0.3729	0.5136	1	7.2339	0.2921	0.4869	0.6259	0.8898	3.0023	0.8771	1.4618	1.8793	2.6713
Bdl_peak	0.2752	0.68	-0.4076	-0.1695	1	14.6837	0.0757	0.5381	0.7043	0.733	1.5244	0.1155	0.8203	1.0736	1.1174
GSSCP_Erd	-0.7401	0.188	0.0503	-0.005	1	97.8952	0.5478	0.5831	0.5856	0.5857	0.7933	0.4346	0.4626	0.4646	0.4646
Sph_rug_lg	0.1882	0.0178	-0.0702	-0.2262	1	2.9142	0.0354	0.0358	0.0407	0.0918	0.1309	0.0046	0.0047	0.0053	0.012
Spks	0.3473	0.1548	0.0475	-0.4536	1	8.1615	0.1206	0.1446	0.1468	0.3526	0.4644	0.056	0.0671	0.0682	0.1638
Oval	0.3062	0.2204	-0.3458	-0.1899	1	5.6274	0.0938	0.1423	0.2619	0.298	0.5727	0.0537	0.0815	0.15	0.1706
Seg_Ova	0.4233	0.2678	-0.1753	-0.3905	1	5.3333	0.1791	0.2509	0.2816	0.4341	0.383	0.0686	0.0961	0.1078	0.1662
Seg_Shpd	0.4587	0.18	-0.0906	-0.3581	1	6.3305	0.2104	0.2428	0.251	0.3793	0.4421	0.093	0.1074	0.111	0.1677
Shapls	-0.2338	0.0595	-0.2039	-0.2717	1	86.108	0.0546	0.0582	0.0998	0.1736	0.8243	0.045	0.048	0.0822	0.1431
Abb_stl	0.4458	-0.2303	0.432	-0.4893	1	5.4724	0.1987	0.2518	0.4384	0.6778	0.8286	0.1647	0.2086	0.3632	0.5616
Pol_ata	0.4784	-0.2905	0.4074	-0.5634	1	6.4399	0.2288	0.3132	0.4792	0.7967	0.4731	0.1083	0.1482	0.2267	0.3769
Plt_elg	0.5195	-0.2743	0.4633	-0.4707	1	7.4351	0.2699	0.3451	0.5598	0.7814	0.5305	0.1432	0.1831	0.297	0.4145
Rctg	0.4892	-0.2716	0.4455	-0.4335	1	7.0138	0.2393	0.313	0.5115	0.6994	0.5643	0.135	0.1766	0.2886	0.3946
Blo_wood	0.8268	-0.0656	0.0646	-0.035	1	96.0251	0.6837	0.688	0.6921	0.6934	1.2757	0.8722	0.8777	0.883	0.8845
Hair	-0.9739	0.078	0.1126	-0.0692	1	75.4424	0.9484	0.9545	0.9671	0.9719	8.0142	7.6006	7.6493	7.7508	7.7892
Cf_cun	0.9647	-0.0854	-0.0178	-0.0492	1	24.134	0.9307	0.938	0.9383	0.9408	5.2432	4.8801	4.9183	4.9199	4.9326
Poly	0.218	0.3827	0.1105	0.1886	1	1	0.0475	0.194	0.2062	0.2418	0.0334	0.0016	0.0065	0.0069	0.0081
Bul_flab	0.6406	0.1666	0.6694	0.0099	1	10.158	0.4104	0.4381	0.8862	0.8863	4.0284	1.6532	1.7649	3.5699	3.5703
SUM_indet	-0.2984	-0.6977	-0.4765	0.3163	1	99.3115	0.089	0.5758	0.8028	0.9029	1.9039	0.1695	1.0962	1.5285	1.719
