# Supplementary material for: Phytolith assemblages from palm leaves and palm-leaf manuscripts: what is the difference and what it could mean?
Source: Front Plant Sci. 2025 Jan 14;15:1482790. doi: 10.3389/fpls.2024.1482790 (PMC11772424; doi:10.3389/fpls.2024.1482790)
Supplement: Supplementary Material S5 — Complete phytolith diagram for palm leave material of Corypha umbraculifera. [file Table5.xlsx]

## Sheet: PCA_Borassus_samples
Sample number ↓ Case scores →	CaseR.1	CaseR.2	CaseR.3	CaseR.4	CaseW	CaseN2	SqL.1	SqL.2	SqL.3	SqL.4	SqLtot	FitC4
BF-1	-0.5871	0.1928	-0.3022	-0.6598	1	5.6376	0.1548	0.1522	0.1474	0.1291	0.3624	64.3748
BF-2	-0.6535	0.5384	-1.0122	0.0949	1	5.5894	0.2111	0.1914	0.1372	0.1368	0.4684	70.7878
BF-3	-0.6245	0.2466	-0.1864	-0.3762	1	5.5322	0.2246	0.2204	0.2186	0.2126	0.4595	53.7212
BF-4	-0.5424	0.3915	-0.4738	-0.2393	1	5.358	0.1378	0.1274	0.1155	0.1131	0.3151	64.0964
BF-5	-0.7328	0.5097	-0.6624	-0.3259	1	5.5758	0.1179	0.1003	0.0771	0.0726	0.4415	83.556
BF-6	-0.792	0.4616	-0.7903	-0.8917	1	5.9691	0.232	0.2175	0.1845	0.1511	0.6099	75.2296
BF-7	-0.784	0.3449	-0.4116	-0.2753	1	5.283	0.1376	0.1295	0.1206	0.1174	0.5079	76.8841
BF-8	-0.6283	0.2057	-0.4791	-0.1648	1	5.1613	0.0773	0.0744	0.0623	0.0611	0.3151	80.6004
BF-9	-0.6472	0.3475	-0.4905	-0.4659	1	5.2983	0.043	0.0348	0.022	0.0129	0.2953	95.6247
BF-10	-0.5718	0.2559	-0.5681	-0.4395	1	5.0706	0.0938	0.0894	0.0723	0.0642	0.2908	77.9249
BF-11	-0.4727	0.6063	-0.8011	-0.7404	1	6.5428	0.4907	0.4657	0.4318	0.4087	0.6254	34.6381
BF-12	-0.629	0.2474	-0.3672	-0.6096	1	5.7014	0.1407	0.1365	0.1294	0.1138	0.379	69.983
BF-13	-0.7857	0.3027	-0.2328	0.0015	1	5.5932	0.0887	0.0824	0.0796	0.0796	0.4605	82.7249
BF-14	-0.7175	-0.3798	0.5841	1.1265	1	5.3308	0.1535	0.1436	0.1256	0.0723	0.4636	84.3998
BF-15	-0.8457	0.4725	-0.5169	-0.2896	1	5.3384	0.0464	0.0312	0.0171	0.0135	0.4773	97.1645
BF-16	-0.7959	0.4877	-0.3928	-0.6122	1	5.6116	0.1949	0.1787	0.1705	0.1548	0.5765	73.1476
BF-17	-0.7723	0.1935	-0.0488	-0.3641	1	5.1114	0.2176	0.215	0.2149	0.2093	0.5769	63.7127
BF-18	-0.5949	0.3335	-0.5222	-0.8872	1	5.4196	0.1165	0.109	0.0946	0.0615	0.3298	81.3507
BF-19	-0.7652	-0.1703	0.3804	0.8034	1	5.2252	0.0964	0.0945	0.0868	0.0597	0.4492	86.7023
BF-20	-0.7824	0.1497	-0.0343	0.246	1	5.4134	0.0225	0.021	0.0209	0.0184	0.3913	95.3052
BF-21	-0.8612	0.602	-0.7007	-0.4847	1	5.2962	0.0941	0.0695	0.0435	0.0336	0.5409	93.78
BF-22	-0.6967	0.449	-0.5383	-0.4911	1	5.4898	0.0975	0.0838	0.0684	0.0583	0.3899	85.0457
BF-23	-0.6341	0.3897	-0.6418	-0.1297	1	6.0722	0.2739	0.2636	0.2418	0.2411	0.5161	53.2901
BF-24	-0.7337	0.1134	-0.1147	-0.1371	1	5.6222	0.0653	0.0644	0.0637	0.0629	0.3895	83.8551
BF-25	-0.8201	0.4035	-0.6043	-0.2437	1	5.1296	0.0816	0.0706	0.0512	0.0488	0.4868	89.9848
BD-1	-0.8238	0.4567	-0.5267	-0.3376	1	5.3298	0.0495	0.0354	0.0207	0.0159	0.4584	96.533
BD-2	-0.7824	0.4592	-0.5094	-0.722	1	5.655	0.1628	0.1485	0.1348	0.1129	0.5316	78.7678
BD-3	-0.6278	0.2789	-0.5599	-0.052	1	5.7761	0.2323	0.227	0.2104	0.2103	0.4697	55.2268
BD-4	-0.6518	0.2445	-0.2885	-0.6459	1	5.94	0.201	0.197	0.1926	0.175	0.457	61.6978
BD-5	-0.7792	0.1334	-0.0255	0.1996	1	5.0897	0.094	0.0928	0.0927	0.0911	0.4598	80.1948
BD-6	-0.5856	-0.3801	0.6201	0.7344	1	5.823	0.246	0.2362	0.2158	0.1932	0.4526	57.3145
BD-7	-0.7972	0.4286	-0.2007	-0.1147	1	5.6742	0.124	0.1115	0.1093	0.1088	0.5068	78.5394
BD-8	-0.7251	0.0903	0.1132	0.2122	1	5.5686	0.0646	0.0641	0.0634	0.0615	0.3814	83.8764
BD-9	-0.651	-0.3313	0.8197	0.5144	1	5.5138	0.1175	0.1101	0.0745	0.0634	0.3729	82.9867
BD-10	-0.6382	0.1013	0.0804	0.0111	1	5.2635	0.0594	0.0587	0.0584	0.0584	0.3048	80.8486
BD-11	-0.4922	-0.301	0.5382	0.5443	1	5.7849	0.153	0.1468	0.1315	0.119	0.2989	60.1744
BD-12	-0.5199	-0.5745	0.7521	0.9921	1	5.6762	0.2468	0.2243	0.1944	0.1531	0.4096	62.6328
BD-13	-0.6249	-0.3396	0.3637	0.897	1	5.5052	0.2262	0.2184	0.2114	0.1776	0.4615	61.5148
BD-14	-0.5633	-0.4806	0.8326	1.0577	1	5.4826	0.151	0.1353	0.0986	0.0516	0.3421	84.9098
BD-15	-0.7773	-0.3103	1.0899	0.687	1	5.3991	0.2747	0.2682	0.2053	0.1855	0.6387	70.9511
BD-16	-0.5641	0.3308	-0.1045	-0.2471	1	5.6627	0.137	0.1295	0.1289	0.1264	0.3287	61.5512
BD-17	-0.753	-0.3636	0.84	0.8496	1	5.8957	0.1957	0.1867	0.1494	0.1191	0.5373	77.83
BD-18	-0.4041	-0.596	0.7511	1.0897	1	5.7537	0.285	0.2608	0.231	0.1811	0.3834	52.7523
BD-19	-0.0787	-0.8077	0.907	0.9013	1	5.6729	0.2811	0.2367	0.1932	0.1591	0.2848	44.1467
BD-20	-0.3551	-0.4486	0.4839	0.6615	1	5.4966	0.1465	0.1328	0.1205	0.1021	0.2225	54.1227
BD-21	-0.1474	-0.8383	1.1291	1.0046	1	5.3697	0.2001	0.1523	0.0849	0.0425	0.2132	80.0471
BD-22	-0.2796	-0.6854	1.1448	0.5178	1	6.0754	0.3601	0.3281	0.2588	0.2475	0.4071	39.2009
BD-23	-0.3938	-0.6386	0.9602	1.0648	1	5.464	0.1564	0.1287	0.0799	0.0323	0.2498	87.0699
BD-24	-0.5557	-0.3969	0.6182	0.8912	1	5.5829	0.3605	0.3498	0.3296	0.2962	0.5466	45.7999
BD-25	-0.7673	-0.3322	0.669	1.0554	1	5.24	0.1363	0.1288	0.1051	0.0583	0.4909	88.117
BH-1	-0.559	0.1263	-0.1379	-0.0922	1	5.7164	0.1329	0.1318	0.1308	0.1305	0.3212	59.3765
BH-2	-0.47	0.1873	-0.1138	-0.4895	1	6.054	0.211	0.2086	0.2079	0.1979	0.3441	42.4915
BH-3	-0.4013	0.1159	-0.3404	-0.2171	1	5.7903	0.1326	0.1316	0.1255	0.1235	0.2296	46.1881
BH-4	-0.6144	-0.0729	0.2245	-0.0052	1	5.5449	0.0446	0.0443	0.0416	0.0416	0.272	84.7008
BH-5	-0.8065	0.3605	-0.0236	-0.2681	1	5.3224	0.2276	0.2188	0.2188	0.2158	0.6195	65.1705
BH-6	-0.577	0.2493	-0.567	-0.4545	1	5.7835	0.1854	0.1811	0.1641	0.1554	0.3859	59.7183
BH-7	-0.5171	0.1766	-0.2177	-0.3452	1	5.644	0.2237	0.2215	0.219	0.214	0.3848	44.3744
BH-8	-0.5046	0.0276	-0.2075	-0.2108	1	6.0715	0.2216	0.2215	0.2192	0.2174	0.3749	42.0286
BH-9	-0.4808	-0.3257	0.4167	0.5696	1	5.7307	0.1495	0.1422	0.1331	0.1194	0.2887	58.6359
BH-10	-0.6084	0.0186	0.1275	0.2507	1	5.5918	0.1295	0.1294	0.1286	0.1259	0.3525	64.2689
BH-11	-0.5459	-0.121	0.0975	-0.165	1	5.7473	0.1879	0.1869	0.1864	0.1853	0.3675	49.5784
BH-12	-0.5513	-0.2547	0.3733	0.159	1	5.8153	0.1597	0.1553	0.1479	0.1469	0.3428	57.1593
BH-13	-0.4575	0.087	0.0229	-0.3003	1	5.6123	0.1737	0.1731	0.1731	0.1693	0.2998	43.5089
BH-14	-0.4221	-0.185	0.3482	0.1487	1	5.4967	0.084	0.0817	0.0753	0.0743	0.1913	61.1571
BH-15	-0.3351	-0.5536	0.729	0.7632	1	5.4418	0.104	0.0831	0.055	0.0305	0.1716	82.1964
BH-16	-0.2805	0.1794	-0.6579	-0.7728	1	5.2873	0.0805	0.0783	0.0554	0.0303	0.1279	76.2902
BH-17	-0.6092	0.1574	-0.2839	-0.0889	1	5.6144	0.0844	0.0827	0.0785	0.0781	0.308	74.6284
BH-18	-0.349	-0.3638	0.7546	0.6383	1	5.7857	0.1936	0.1846	0.1545	0.1374	0.267	48.5373
BH-19	-0.3606	0.0293	-0.1288	-0.3774	1	5.4564	0.0858	0.0858	0.0849	0.0789	0.1642	51.923
BH-20	-0.135	-0.292	0.0639	-0.1477	1	5.5345	0.1062	0.1004	0.1002	0.0993	0.1172	15.2861
BH-21	-0.2954	0.034	0.0436	-0.0419	1	5.5254	0.0696	0.0695	0.0694	0.0693	0.1221	43.2546
BH-22	-0.138	0.0902	-0.5984	-0.8022	1	5.4034	0.1658	0.1653	0.1463	0.1193	0.1773	32.7071
BH-23	-0.1346	-0.4196	0.2993	-0.2663	1	5.4662	0.0967	0.0847	0.08	0.077	0.1076	28.4491
BH-24	-0.2145	-0.2154	-0.2	-0.1794	1	5.311	0.1783	0.1751	0.173	0.1717	0.206	16.667
BH-25	-0.3309	-0.2547	0.3229	0.0076	1	5.521	0.0634	0.059	0.0535	0.0535	0.1294	58.6636
BM-1	2.0697	3.9414	-0.8412	2.414	1	11.1794	1.7861	0.7291	0.6917	0.447	4.3667	89.7635
BM-2	1.5086	-1.1851	0.2122	-1.9998	1	7.047	0.9159	0.8203	0.8179	0.65	2.287	71.5773
BM-3	1.6892	-0.6574	-1.2871	-0.2672	1	7.9687	0.6648	0.6354	0.5478	0.5448	2.3838	77.1479
BM-4	1.5313	-1.2926	0.4717	-1.6786	1	6.0331	0.759	0.6453	0.6335	0.5152	2.1716	76.2748
BM-5	1.3059	-1.1409	0.6209	-1.0466	1	7.2338	0.5985	0.5099	0.4895	0.4435	1.6258	72.7209
BM-6	1.5251	-1.1271	0.134	-1.8477	1	6.1208	0.6212	0.5348	0.5338	0.3905	2.0225	80.6929
BM-7	1.7936	2.4307	1.3825	-1.6956	1	8.401	1.1606	0.7586	0.6575	0.5368	3.0986	82.6772
BM-8	1.5459	-1.2721	0.1488	-2.8528	1	7.371	1.5762	1.4661	1.4649	1.1232	3.016	62.7567
BM-9	1.6829	-0.1277	3.0422	0.1473	1	7.2996	1.0136	1.0125	0.5231	0.5222	2.7198	80.7985
BM-10	1.8504	1.8409	3.5894	0.3979	1	9.2803	1.3155	1.0849	0.4036	0.397	3.3782	88.2492
BM-11	1.6668	-0.6573	-2.8327	1.0561	1	6.7457	1.0472	1.0178	0.5935	0.5467	2.7209	79.9089
BM-12	1.7976	-1.6013	-0.3999	4.1145	1	7.829	1.2989	1.1245	1.116	0.4053	3.2456	87.5137
BM-13	1.644	-1.5207	0.6594	0.4653	1	7.7312	0.705	0.5477	0.5247	0.5156	2.3332	77.9012
BM-14	1.5961	-2.0296	1.0932	-0.7644	1	7.1978	1.1414	0.8611	0.7979	0.7734	2.6761	71.1011
BM-15	1.9339	4.6065	2.5121	-0.2735	1	7.8668	2.0699	0.626	0.2923	0.2892	4.3231	93.3111
BM-16	1.7124	-0.9049	-1.5238	1.137	1	7.1154	0.9084	0.8527	0.7299	0.6756	2.6749	74.7424
BM-17	1.9255	-1.101	-3.1464	2.9805	1	8.7521	1.5018	1.4193	0.8958	0.5228	3.7353	86.0037
BM-18	1.5535	1.4871	-2.3021	0.3505	1	9.3125	1.8085	1.658	1.3778	1.3726	3.2624	57.925
BM-19	1.7489	0.9706	0.6633	-1.8757	1	8.0113	0.873	0.8089	0.7857	0.638	2.7157	76.5087
BM-20	1.6427	-1.1632	-0.7588	-1.6849	1	7.065	0.6805	0.5884	0.558	0.4388	2.3061	80.9734
BM-21	1.5747	-2.4909	2.7677	0.7493	1	7.2295	1.3314	0.9092	0.5042	0.4806	2.8253	82.9894
BM-22	1.7535	-0.0161	-0.9771	-1.2656	1	7.3338	0.7959	0.7959	0.7454	0.6781	2.6482	74.3926
BM-23	1.758	-0.9878	-2.4493	0.8967	1	8.1887	1.0534	0.987	0.6698	0.636	2.9152	78.1821
BM-24	2.0733	3.5247	-0.4618	2.151	1	9.6058	1.4813	0.6359	0.6247	0.4304	4.0709	89.4275
BM-25	1.625	-0.7019	-1.2343	-2.1308	1	7.2735	0.8848	0.8513	0.7707	0.5801	2.4756	76.5687

## Sheet: PCR_Response_Variables
Code of phytolith types ↓ Response variables →	Resp.1	Resp.2	Resp.3	Resp.4	RespW	RespN2	CFit.1	CFit.2	CFit.3	CFit.4	VarR	CContr.1	CContr.2	CContr.3	CContr.4
Sph_Ech	-0.6908	0.1009	-0.1005	-0.0844	1	99.9955	0.4772	0.4873	0.4974	0.5046	0.038	0.0182	0.0185	0.0189	0.0192
Sph_Ech_Small	0.0541	-0.0475	0.1612	-0.0784	1	5	0.0029	0.0052	0.0312	0.0373	0.2128	0.0006	0.0011	0.0066	0.0079
Sph_Ech_Large	0.0667	0.3705	-0.1291	0.1623	1	6	0.0044	0.1417	0.1584	0.1848	0.2527	0.0011	0.0358	0.04	0.0467
Elo_Ech	0.2378	-0.2067	0.0051	0.174	1	2	0.0565	0.0993	0.0993	0.1296	0.0878	0.005	0.0087	0.0087	0.0114
Sto_Iso	-0.9966	0.0605	-0.0121	0.0427	1	74.9211	0.9932	0.9969	0.997	0.9988	41.5456	41.2633	41.4156	41.4217	41.4972
Sto_Agr	0.1516	-0.1191	0.0213	-0.201	1	1	0.023	0.0372	0.0376	0.078	0.0444	0.001	0.0016	0.0017	0.0035
Sph_Psi	0.2671	0.2048	-0.2353	0.2291	1	2	0.0714	0.1133	0.1687	0.2212	0.0878	0.0063	0.01	0.0148	0.0194
Sph_Sym	0.2312	-0.1451	-0.0993	-0.0508	1	2	0.0535	0.0745	0.0844	0.087	0.0878	0.0047	0.0065	0.0074	0.0076
Sph_Asym	0.2429	-0.1536	-0.2292	-0.0563	1	2	0.059	0.0826	0.1351	0.1383	0.0878	0.0052	0.0073	0.0119	0.0121
Sph_Acu	0.1378	-0.1665	0.0265	-0.2643	1	3	0.019	0.0467	0.0474	0.1173	0.1304	0.0025	0.0061	0.0062	0.0153
Sph_Ech	0.0828	0.0061	0.0363	-0.1027	1	5	0.0069	0.0069	0.0082	0.0188	0.2128	0.0015	0.0015	0.0017	0.004
Sph_Fav	0.2399	0.0468	0.2715	-0.1144	1	2	0.0576	0.0598	0.1335	0.1466	0.0878	0.0051	0.0052	0.0117	0.0129
Asp_Ech_rnd	0.1583	-0.2503	0.2782	0.0753	1	1	0.025	0.0877	0.1651	0.1708	0.0444	0.0011	0.0039	0.0073	0.0076
Asp_Ech_trg	0.0836	-0.0568	-0.1965	0.0169	1	2	0.007	0.0102	0.0488	0.0491	0.0878	0.0006	0.0009	0.0043	0.0043
Con_Ech	0.1738	-0.1555	-0.0221	0.1328	1	3	0.0302	0.0544	0.0549	0.0725	0.1304	0.0039	0.0071	0.0072	0.0095
Con_Tab	0.2238	-0.1348	-0.073	-0.295	1	2	0.0501	0.0683	0.0736	0.1606	0.0878	0.0044	0.006	0.0065	0.0141
Ren_tot	0.4892	-0.1144	0.1936	-0.1272	1	20.4803	0.2393	0.2524	0.2898	0.306	0.8249	0.1974	0.2082	0.2391	0.2524
L_Sph_Acu	0.208	0.3961	-0.0845	0.2426	1	1	0.0433	0.2002	0.2073	0.2662	0.0444	0.0019	0.0089	0.0092	0.0118
Sph_Tub	0.1896	0.1793	-0.1355	0.1205	1	5	0.0359	0.0681	0.0865	0.101	0.2128	0.0076	0.0145	0.0184	0.0215
Sph_rd	0.4141	-0.0313	-0.1822	-0.2253	1	6	0.1715	0.1724	0.2057	0.2564	0.2527	0.0433	0.0436	0.052	0.0648
Sph_Ech_Reg	0.1898	0.2078	-0.0702	0.1104	1	3	0.036	0.0792	0.0841	0.0963	0.1304	0.0047	0.0103	0.011	0.0126
Sph_Ech_Crd	0.0802	-0.1017	0.0209	-0.1075	1	2	0.0064	0.0168	0.0172	0.0288	0.0878	0.0006	0.0015	0.0015	0.0025
Lf_Con	0.4796	-0.1183	-0.0598	-0.115	1	8	0.23	0.244	0.2475	0.2608	0.3297	0.0758	0.0804	0.0816	0.086
Sph_fld_Zin	0.1317	0.1515	-0.0814	0.0552	1	4	0.0173	0.0403	0.0469	0.05	0.172	0.003	0.0069	0.0081	0.0086
Sph_Ech_Irr	0.2606	0.0738	0.1647	0.2072	1	2	0.0679	0.0733	0.1005	0.1434	0.0878	0.006	0.0064	0.0088	0.0126
Seh_Ech_Shb	0.557	0.1089	-0.1789	-0.0295	1	9	0.3102	0.3221	0.3541	0.355	0.3669	0.1138	0.1182	0.1299	0.1303
Sph_Lar	0.6312	-0.3256	-0.1788	-0.1582	1	12.5235	0.3984	0.5044	0.5363	0.5614	0.5939	0.2366	0.2995	0.3185	0.3334
Seh_Ech_Elcl	0.6614	-0.1018	0.0975	0.2078	1	13	0.4374	0.4478	0.4573	0.5005	0.5067	0.2216	0.2269	0.2317	0.2536
Vlc	0.4331	-0.0718	-0.1885	-0.1218	1	6	0.1876	0.1927	0.2282	0.2431	0.2527	0.0474	0.0487	0.0577	0.0614
Hat_Mus	0.471	-0.0413	0.0909	-0.1297	1	9.5544	0.2218	0.2236	0.2318	0.2487	0.4925	0.1093	0.1101	0.1142	0.1225
Tec_protu	0.6317	0.2598	0.2284	0.0035	1	13.5158	0.399	0.4665	0.5187	0.5187	0.6259	0.2497	0.292	0.3246	0.3246
Rd_protu	0.3969	-0.2058	0.036	0.0948	1	12	0.1575	0.1999	0.2012	0.2102	0.4731	0.0745	0.0946	0.0952	0.0994
Crs	0.208	0.3961	-0.0845	0.2426	1	1	0.0433	0.2002	0.2073	0.2662	0.0444	0.0019	0.0089	0.0092	0.0118
Sd_uni	0.2379	-0.1185	-0.02	0.1391	1	4	0.0566	0.0706	0.071	0.0904	0.172	0.0097	0.0121	0.0122	0.0155
Sd_long	0.1676	-0.1161	-0.1317	0.2225	1	3	0.0281	0.0416	0.0589	0.1084	0.1304	0.0037	0.0054	0.0077	0.0141
Sd_tall	0.0825	-0.101	-0.058	-0.0311	1	5	0.0068	0.017	0.0204	0.0213	0.2128	0.0014	0.0036	0.0043	0.0045
Sd_plt	0.316	-0.1828	-0.0558	-0.0589	1	4.8052	0.0999	0.1333	0.1364	0.1399	0.675	0.0674	0.09	0.0921	0.0944
Sd_clp	0.2158	-0.0246	-0.0778	-0.0036	1	4	0.0466	0.0472	0.0532	0.0532	0.172	0.008	0.0081	0.0092	0.0092
Sd_dbl	0.3987	-0.0163	0.0539	-0.0176	1	5	0.159	0.1593	0.1622	0.1625	0.2128	0.0338	0.0339	0.0345	0.0346
Pap_Sha	0.0119	0.0024	0.0886	-0.0919	1	5	0.0001	0.0001	0.008	0.0164	0.2128	0	0	0.0017	0.0035
Cre	0.2327	-0.187	0.415	0.064	1	2	0.0541	0.0891	0.2613	0.2654	0.0878	0.0048	0.0078	0.0229	0.0233
Rd_1	-0.0637	0.0392	-0.0645	-0.013	1	1	0.0041	0.0056	0.0098	0.0099	0.0444	0.0002	0.0002	0.0004	0.0004
Rd_2	0.5986	0.0905	-0.4495	0.5393	1	9.982	0.3583	0.3665	0.5685	0.8594	1.2654	0.4534	0.4638	0.7194	1.0875
Rd_3	0.2698	0.0024	0.1197	-0.286	1	2.6998	0.0728	0.0728	0.0871	0.1689	0.4341	0.0316	0.0316	0.0378	0.0733
Bil_sym	0.2455	0.1765	0.2361	-0.1453	1	1.8551	0.0603	0.0914	0.1472	0.1683	0.1826	0.011	0.0167	0.0269	0.0307
Bil_asym	0.3373	0.1086	-0.3773	0.3688	1	3	0.1137	0.1255	0.2679	0.4039	0.1304	0.0148	0.0164	0.0349	0.0527
Bil_tall_n	0.1992	0.0969	0.0038	0.0509	1	5	0.0397	0.0491	0.0491	0.0517	0.2128	0.0084	0.0104	0.0104	0.011
Pol_1	0.0406	-0.2341	0.2101	-0.2335	1	20.1437	0.0016	0.0565	0.1006	0.1551	1.2388	0.002	0.07	0.1247	0.1922
Pol_2	0.1486	-0.0528	-0.1536	-0.2246	1	5.4528	0.0221	0.0249	0.0484	0.0989	0.6216	0.0137	0.0155	0.0301	0.0615
Pol_3	0.1173	0.1066	-0.0862	-0.1026	1	4	0.0138	0.0251	0.0326	0.0431	0.172	0.0024	0.0043	0.0056	0.0074
Trpz	0.2126	0.0898	0.1057	-0.1281	1	5	0.0452	0.0532	0.0644	0.0808	0.2128	0.0096	0.0113	0.0137	0.0172
Bul_var	0.3145	0.2134	-0.0017	-0.1357	1	3	0.0989	0.1444	0.1444	0.1628	0.1304	0.0129	0.0188	0.0188	0.0212
Bil_narr	0.3968	-0.2326	0.217	-0.1317	1	5.631	0.1574	0.2116	0.2586	0.276	0.3447	0.0543	0.0729	0.0892	0.0951
Bil_flab	0.3844	-0.2157	-0.1962	-0.1604	1	5	0.1478	0.1943	0.2328	0.2585	0.2128	0.0314	0.0413	0.0495	0.055
Bdl_peak	-0.1139	0.0268	-0.0804	-0.0526	1	5	0.013	0.0137	0.0201	0.0229	0.2128	0.0028	0.0029	0.0043	0.0049
GSSCP_Erd	0.5846	0.016	-0.2906	-0.1203	1	98.5312	0.3417	0.342	0.4264	0.4409	2.6408	0.9024	0.903	1.1261	1.1643
Sph_rug_lg	0.2391	0.2798	-0.0657	-0.0961	1	2	0.0572	0.1355	0.1398	0.149	0.0878	0.005	0.0119	0.0123	0.0131
Spks	0.3198	0.6146	0.1257	0.0984	1	10	0.1023	0.48	0.4958	0.5055	0.4032	0.0412	0.1935	0.1999	0.2038
Oval	0.453	0.7051	0.1449	-0.0007	1	7.3758	0.2052	0.7024	0.7234	0.7234	0.6	0.1231	0.4215	0.4341	0.4341
Seg_Ova	0.4099	0.5867	-0.0291	0.0826	1	4.9511	0.168	0.5122	0.513	0.5198	1.1847	0.199	0.6068	0.6078	0.6159
Seg_Shpd	0.4566	0.6417	0.2143	0.1252	1	5.631	0.2085	0.6202	0.6662	0.6818	0.3447	0.0719	0.2138	0.2296	0.235
Shapls	0.3652	0.0745	0.1368	-0.1305	1	74.6637	0.1334	0.1389	0.1577	0.1747	1.6247	0.2167	0.2257	0.2561	0.2838
Abb_stl	0.2084	0.3542	-0.0464	0.2162	1	1	0.0434	0.1689	0.1711	0.2178	0.0444	0.0019	0.0075	0.0076	0.0097
Pol_ata	0.3416	-0.1939	-0.3898	0.0311	1	3.7067	0.1167	0.1543	0.3062	0.3072	0.2654	0.031	0.041	0.0813	0.0816
Plt_elg	0.1758	0.0975	0.0667	-0.1885	1	1	0.0309	0.0404	0.0449	0.0804	0.0444	0.0014	0.0018	0.002	0.0036
Rctg	0.3483	-0.1955	-0.4783	0.2212	1	3.7103	0.1213	0.1595	0.3884	0.4373	0.3583	0.0435	0.0572	0.1392	0.1567
Blo_wood	0.128	-0.4879	0.6141	0.557	1	97.1887	0.0164	0.2544	0.6316	0.9419	3.7199	0.061	0.9464	2.3494	3.5036
Hair	-0.1737	0.0761	-0.2923	-0.0201	1	98.8261	0.0302	0.0359	0.1214	0.1218	1.5901	0.048	0.0572	0.193	0.1937
Cf_cun	0.511	0.7515	0.355	0.0997	1	6.7088	0.2611	0.8259	0.9519	0.9619	4.958	1.2945	4.0948	4.7195	4.7688
Bul_flab	0.5739	0.0951	-0.5234	0.5798	1	9.7435	0.3293	0.3384	0.6123	0.9485	3.5765	1.1778	1.2101	2.19	3.3922
Sph_Dipt	0.2127	-0.0677	0.2983	-0.0389	1	1.8551	0.0452	0.0498	0.1388	0.1403	0.1826	0.0083	0.0091	0.0254	0.0256
Poly_Mlt_Lg	0.2954	-0.1497	0.1277	0.1026	1	3	0.0873	0.1097	0.126	0.1365	0.1304	0.0114	0.0143	0.0164	0.0178
Sph_fld_Mango	0.1583	-0.2503	0.2782	0.0753	1	1	0.025	0.0877	0.1651	0.1708	0.1398	0.0035	0.0123	0.0231	0.0239
Clp_hem	0.2218	-0.2296	0.0932	-0.1974	1	2	0.0492	0.1019	0.1106	0.1496	0.0878	0.0043	0.0089	0.0097	0.0131
Strial_Terema	0.1807	-0.1609	-0.0402	0.4135	1	1	0.0326	0.0585	0.0602	0.2312	0.0444	0.0014	0.0026	0.0027	0.0103
Ov_lg	0.6759	0.328	0.0149	0.0455	1	13	0.4569	0.5645	0.5647	0.5668	0.5067	0.2315	0.286	0.2861	0.2872
Elg_smth	0.385	0.1388	-0.2688	-0.0821	1	4.6636	0.1482	0.1675	0.2398	0.2465	0.3055	0.0453	0.0512	0.0733	0.0753
Pola_plate	0.4344	0.1319	-0.0355	0.1445	1	12	0.1887	0.2061	0.2073	0.2282	0.4731	0.0893	0.0975	0.0981	0.108
Lg_point	0.4121	0.0865	-0.2829	-0.0633	1	7.5852	0.1698	0.1773	0.2573	0.2613	0.4204	0.0714	0.0745	0.1082	0.1099
SUM_indet	0.231	-0.3092	0.1117	-0.4221	1	99.9599	0.0534	0.1489	0.1614	0.3395	0.2507	0.0134	0.0373	0.0405	0.0851
