# Supplementary material for: Phytolith assemblages from palm leaves and palm-leaf manuscripts: what is the difference and what it could mean?
Source: Front Plant Sci. 2025 Jan 14;15:1482790. doi: 10.3389/fpls.2024.1482790 (PMC11772424; doi:10.3389/fpls.2024.1482790)
Supplement: Supplementary Material S6 — PCA scores for ordination of the palm leave material of Borassus flabellifer. [file Table6.xlsx]

## Sheet: PCA_samples
Sample number ↓ Case scores →	CaseR.1	CaseR.2	CaseR.3	CaseR.4	CaseW	CaseN2	SqL.1	SqL.2	SqL.3	SqL.4	SqLtot	FitC4
CM-1	3.3602	-1.0568	-1.4184	-0.2527	1	8.303	1.1884	0.9296	0.7288	0.7229	5.1414	85.9392
CM-2	1.135	1.0671	1.2385	0.0858	1	7.0576	0.6808	0.4168	0.2638	0.2631	1.1318	76.7497
CM-3	2.201	-0.0655	-1.4179	2.0802	1	6.6371	0.7898	0.7888	0.5882	0.1866	2.4859	92.494
CM-4	0.1463	1.3377	-0.6429	1.6523	1	6.5234	0.9384	0.5236	0.4823	0.2289	0.9459	75.7969
CM-5	0.8684	1.8455	1.6731	0.1359	1	6.7094	1.3386	0.5491	0.2698	0.2681	1.6026	83.2688
CM-6	0.5849	1.0891	0.4974	3.1011	1	6.2783	1.345	1.0701	1.0454	0.1528	1.4648	89.5697
CM-7	-0.9004	0.5816	-1.8887	0.4097	1	5.9866	0.6658	0.5874	0.2315	0.216	0.9497	77.2587
CM-8	1.2834	-0.9002	-1.3951	-0.5128	1	6.8875	0.6255	0.4377	0.2435	0.2191	1.2021	81.778
CM-9	1.3531	0.3548	1.0672	-2.4858	1	7.4695	0.8748	0.8456	0.732	0.1585	1.5158	89.546
CM-10	-1.3574	0.1391	-0.7462	-1.6593	1	5.4347	0.5827	0.5782	0.5226	0.2671	1.2277	78.2482
CM-11	-0.3261	1.4878	-0.6886	-0.5573	1	6.3688	0.6902	0.1772	0.1299	0.1011	0.7275	86.1089
CM-12	-0.6646	0.5588	-0.1461	-0.452	1	6.07	0.2243	0.1519	0.1498	0.1308	0.3789	65.478
CM-13	2.5424	-1.0025	-2.0584	-0.8089	1	7.2055	0.8737	0.6408	0.2181	0.1574	3.1367	94.982
CM-14	-0.7424	0.8867	-0.182	-1.2521	1	6.3639	0.3891	0.2069	0.2036	0.0581	0.5821	90.0228
CM-15	-0.0639	0.6829	-0.5935	1.8853	1	5.7659	0.6224	0.5144	0.4792	0.1493	0.6239	76.0725
CM-16	0.1509	1.185	-0.5559	0.6348	1	6.0911	0.5699	0.2444	0.2136	0.1762	0.5779	69.5108
CM-17	0.0466	1.5235	0.2435	0.5642	1	6.4715	0.6233	0.0853	0.0794	0.0499	0.6241	92.0114
CM-18	2.1075	0.1475	-0.2546	-2.0548	1	7.2768	0.5745	0.5694	0.563	0.171	2.1296	91.9682
CM-19	0.1678	2.2254	0.7809	0.9675	1	6.3789	1.4326	0.2847	0.2239	0.137	1.4425	90.5034
CM-20	-0.7133	1.7647	-0.6664	-0.3088	1	6.0332	0.9239	0.202	0.1577	0.1489	1.102	86.4903
CM-21	-1.192	0.4438	-0.9192	-0.6804	1	5.73	0.3113	0.2657	0.1814	0.1384	0.8087	82.8867
CM-22	-1.4365	0.0881	-2.1892	-0.1688	1	5.4624	0.6428	0.641	0.1629	0.1602	1.3653	88.2633
CM-23	-1.1707	0.3827	-0.9261	-1.109	1	5.9799	0.4273	0.3934	0.3078	0.1936	0.9071	78.6559
CM-24	-0.0686	0.2686	-0.892	0.638	1	6.1714	0.4816	0.4649	0.3855	0.3478	0.4833	28.0417
CM-25	-1.2476	0.3774	-0.7345	-1.1561	1	6.0066	0.3882	0.3552	0.3013	0.1773	0.9331	81.0038
BM-1	0.6864	0.6538	1.5112	-0.4124	1	7.5499	0.5783	0.4792	0.2514	0.2356	0.7432	68.3014
BM-2	-0.449	-1.1222	-0.3893	-0.3655	1	5.9702	0.5624	0.2705	0.2554	0.243	0.633	61.6111
BM-3	-0.2192	-1.2577	1.0789	0.2821	1	6.7433	0.7382	0.3715	0.2554	0.248	0.755	67.1533
BM-4	-0.9087	-0.9189	-0.4436	0.0118	1	5.6181	0.5155	0.3198	0.3002	0.3002	0.8046	62.6944
BM-5	-0.8688	-1.0055	0.8849	0.4529	1	6.2793	0.4872	0.2528	0.1747	0.1557	0.7514	79.2829
BM-6	-1.1048	-0.9248	-0.3224	-0.1867	1	5.7493	0.4117	0.2134	0.203	0.1998	0.839	76.1843
BM-7	-0.3542	0.287	0.7147	-0.513	1	6.774	0.2697	0.2506	0.1996	0.1752	0.3136	44.1358
BM-8	-0.2142	-1.3058	-0.2807	0.3999	1	5.9636	0.6533	0.258	0.2502	0.2353	0.6693	64.8429
BM-9	-0.4676	0.4555	-0.3189	0.2307	1	6.0055	0.2638	0.2158	0.2056	0.2007	0.3404	41.0491
BM-10	0.0281	0.6157	1.4699	-1.0631	1	7.1087	0.4942	0.4063	0.1908	0.0859	0.4945	82.6378
BM-11	-0.164	-0.7988	0.2007	0.4927	1	6.0539	0.4994	0.3515	0.3475	0.3249	0.5088	36.1378
BM-12	-0.0651	-0.9352	1.2038	0.5112	1	6.5142	0.5533	0.3506	0.206	0.1817	0.5548	67.2417
BM-13	-0.3572	-0.9952	1.2457	-0.0947	1	6.3533	0.6022	0.3727	0.2178	0.217	0.6469	66.4552
BM-14	-0.789	-0.875	0.3388	0.6542	1	6.0862	0.4052	0.2278	0.2163	0.1766	0.6232	71.6638
BM-15	0.3775	1.2617	0.5033	-1.244	1	6.7994	0.8284	0.4594	0.4341	0.2905	0.8783	66.9256
BM-16	-0.4495	-1.304	-0.5098	-0.2481	1	5.9925	0.5992	0.205	0.1791	0.1734	0.6699	74.1146
BM-17	0.2562	-1.1917	0.0713	0.4211	1	6.2242	0.5658	0.2366	0.2361	0.2196	0.5888	62.6981
BM-18	0.5147	-1.0464	2.2299	-0.7574	1	6.9621	1.0937	0.8399	0.3438	0.2906	1.1864	75.5082
BM-19	-0.1042	-0.3639	-0.0268	-0.0406	1	6.2009	0.4273	0.3966	0.3965	0.3964	0.4311	8.0531
BM-20	-0.6638	-1.1583	0.6045	0.6565	1	6.1727	0.5355	0.2245	0.1881	0.1481	0.6898	78.5327
BM-21	-0.2862	-0.792	0.2407	0.8358	1	6.1416	0.5698	0.4244	0.4186	0.3538	0.5985	40.885
BM-22	-0.0548	-0.7983	0.8151	0.7015	1	6.7123	0.7854	0.6377	0.5714	0.5257	0.7865	33.1516
BM-23	-0.2167	-1.0858	-0.0207	0.3001	1	5.9022	0.4862	0.2129	0.2129	0.2045	0.5027	59.3106
BM-24	0.3354	0.3803	0.865	-0.5156	1	7.1274	0.5117	0.4782	0.4036	0.3789	0.5511	31.2492
BM-25	-0.5255	-1.1873	1.149	0.7947	1	6.2988	0.8525	0.5258	0.3941	0.3354	0.9492	64.662

## Sheet: PCR_Response_Variables
Code of phytolith types ↓ Response variables →	Resp.1	Resp.2	Resp.3	Resp.4	RespW	RespN2	CFit.1	CFit.2	CFit.3	CFit.4	VarR	CContr.1	CContr.2	CContr.3	CContr.4
	-0.3213	0.0109	-0.0536	-0.1119	1	49.9158	0.1033	0.1034	0.1062	0.1188	0.5747	0.0593	0.0594	0.0611	0.0683
Arecaceae	0.1471	0.5629	-0.3064	0.0481	1	49.982	0.0216	0.3385	0.4324	0.4347	0.0719	0.0016	0.0243	0.0311	0.0313
Arecaceae/Zingiberaceae	0.1745	0.1331	0.4391	-0.0665	1	32.6992	0.0305	0.0482	0.241	0.2454	0.4472	0.0136	0.0215	0.1078	0.1097
Arecaceae/Zingiberaceae/Bromeliaceae	-0.025	-0.2125	-0.026	-0.0114	1	36.9022	0.0006	0.0458	0.0465	0.0466	0.4265	0.0003	0.0195	0.0198	0.0199
Musaceae complex	-0.1023	-0.2027	0.4516	0.069	1	37.2554	0.0105	0.0516	0.2555	0.2602	0.3821	0.004	0.0197	0.0976	0.0994
Poaceae complex	0.8025	-0.4408	-0.0542	0.1988	1	46.8039	0.6441	0.8384	0.8413	0.8808	1.9727	1.2705	1.6539	1.6597	1.7376
Other diagnostic	0.4043	0.5493	0.5421	0.3366	1	48.5723	0.1635	0.4652	0.759	0.8723	1.2598	0.2059	0.586	0.9561	1.0988
Non-diagnostic	-0.88	-0.235	-0.1335	-0.3424	1	49.321	0.7744	0.8296	0.8474	0.9646	1.4752	1.1423	1.2238	1.25	1.423
Cannabis complex	0.3718	0.1289	0.4627	-0.7282	1	35.6325	0.1382	0.1549	0.369	0.8992	1.2403	0.1715	0.1921	0.4576	1.1152
Oryza sativa	0.8292	-0.3471	-0.1487	-0.281	1	15.8692	0.6877	0.8082	0.8303	0.9092	2.3466	1.6136	1.8964	1.9483	2.1335
Azadirachta indica	0.334	0.8763	-0.2432	-0.1228	1	30.5863	0.1116	0.8795	0.9386	0.9537	2.539	0.2833	2.233	2.3832	2.4215
Dendrocalamus sp.	0.5009	-0.1794	-0.3158	0.1571	1	6.9047	0.2509	0.2831	0.3829	0.4076	0.5347	0.1342	0.1514	0.2047	0.2179
Zingiberaceae	-0.0442	-0.2897	0.6551	-0.0145	1	12.3541	0.002	0.0859	0.515	0.5152	0.7006	0.0014	0.0602	0.3608	0.361
Spheroid echinate	0.0422	0.4249	-0.0458	0.0961	1	49.9925	0.0018	0.1824	0.1845	0.1937	0.029	0.0001	0.0053	0.0053	0.0056
